# Supplementary material for: Novel SZT2 mutations in three patients with developmental and epileptic encephalopathies
Source: Mol Genet Genomic Med. 2019 Aug 8;7(9):e926. doi: 10.1002/mgg3.926 (PMC6732301; doi:10.1002/mgg3.926)
Supplement: Supplementary file 1 [file MGG3-7-e926-s001.xlsx]

## Sheet: gene list
ABAT
ABCC2
ABCC8
ACADSB
ACOX1
ACTB
ACY1
ADCK3
ADK
ADSL
AFG3L2
AGA
AHI1
AKT1
ALDH4A1
ALDH5A1
ALDH7A1
ALG1
ALG11
ALG12
ALG13
ALG2
ALG3
ALG6
ALG8
ALG9
AMACR
AMER1
AMT
APOL2
APOL4
APP
APTX
ARG1
ARHGAP31
ARHGEF15
ARHGEF9
ARL13B
ARSA
ARSB
ARSE
ARX
ASAH1
ASPA
ATIC
ATN1
ATP13A4
ATP1A2
ATP1A3
ATP2A2
ATP5A1
ATP6AP2
ATP7A
ATPAF2
ATRX
ATXN10
B4GALT1
BANK1
BCKDHA
BCKDHB
BCKDK
BCS1L
BOLA3
BRAF
BSN
BTD
C10orf2
C12orf65
C4A
CACNA1A
CACNA1H
CACNB4
CACNG2
CASK
CASR
CC2D2A
CDH13
CDH9
CDKL5
CEP152
CEP290
CHD2
CHI3L1
CHRNA2
CHRNA3
CHRNA4
CHRNA5
CHRNA7
CHRNB2
CLCN2
CLCN4
CLCNKA
CLCNKB
CLN3
CLN5
CLN6
CLN8
CNTN5
CNTNAP2
COA5
COG1
COG4
COG5
COG6
COG7
COG8
COL18A1
COL4A1
COMT
COQ2
COQ9
COX14
COX15
COX6B1
CPA6
CPS1
CPT1A
CPT2
CSTB
CTNNA3
CTSA
CTSD
CTSF
CUL4B
CYB5R3
CYP2R1
CYP2U1
D2HGDH
DAO
DAOA
DBH
DBT
DCX
DDC
DDOST
DEPDC5
DGKD
DHCR7
DHFR
DIAPH3
DISC1
DLD
DMPK
DNAJC5
DNAJC6
DNASE1
DNM1
DOCK6
DOCK7
DOLK
DPAGT1
DPM1
DPM3
DPYD
DRD2
DRD3
DTNBP1
EBP
ECM1
EEF1A2
EFHC1
EHMT1
EIF2B1
EIF2B2
EIF2B3
EIF2B4
EIF2B5
ELP4
EMX2
EPB41L1
EPHB2
EPM2A
ERBB4
ERLIN2
ETFA
ETFB
ETFDH
EVC
FADD
FASN
FASTKD2
FCGR2B
FGD1
FGF8
FGFR3
FH
FKRP
FKTN
FLNA
FOLR1
FOXG1
FOXP2
FOXRED1
FUCA1
GABBR2
GABRA1
GABRA6
GABRB2
GABRB3
GABRD
GABRG2
GALC
GALNS
GAMT
GATM
GBA
GCDH
GCK
GCSH
GFAP
GLB1
GLDC
GLRA1
GLRB
GLUD1
GLUL
GNE
GNPTAB
GNPTG
GNS
GOSR2
GPC3
GPHN
GPR56
GPR98
GRIA3
GRIN1
GRIN2A
GRIN2B
GSS
GUSB
GYS1
HAX1
HDAC4
HEXA
HEXB
HFE
HGSNAT
HLA-DQA1
HLA-DQB1
HNF1B
HNRNPH1
HNRNPU
HP
HPD
HRAS
HSD17B10
HSD17B4
HTR2A
HTT
HYAL1
IDH2
IDS
IDUA
IER3IP1
IFNG
IL6
INPP5E
INS
IQSEC2
KCNA1
KCNB1
KCNH5
KCNJ1
KCNJ10
KCNJ11
KCNMA1
KCNQ1
KCNQ2
KCNQ3
KCNT1
KCTD7
KDM5C
KIF11
KIF1A
KMT2D
KRAS
KRIT1
L2HGDH
LAMA2
LARGE
LBR
LGI1
LGR4
LIAS
LIG4
LMX1B
LRPPRC
MAGI1
MAGI2
MAGT1
MAN1B1
MANBA
MAP2K1
MAP2K2
MAPK10
MBD5
MCCC2
MCOLN1
MCPH1
MDGA2
ME2
MECP2
MED12
MEF2C
MFSD8
MGAT2
MLC1
MMACHC
MOCS1
MOCS2
MOCS3
MOGS
MPC1
MPDU1
MPI
MR1
MTHFR
MTOR
MTR
MTRR
NAGLU
NDE1
NDN
NDUFA1
NDUFA11
NDUFA2
NDUFAF1
NDUFAF2
NDUFAF3
NDUFAF4
NDUFAF5
NDUFB3
NDUFS1
NDUFS2
NDUFS3
NDUFS4
NDUFS6
NDUFS7
NDUFS8
NDUFV1
NDUFV2
NEDD4L
NEU1
NF1
NGLY1
NHLRC1
NHS
NID2
NOTCH3
NPC1
NPC2
NPHP1
NR3C1
NRAS
NRXN1
NTNG1
NUBPL
OFD1
OPA1
OPHN1
PAFAH1B1
PAH
PAK3
PANK2
PAX6
PC
PCDH19
PCNT
PDHA1
PDHX
PDSS1
PDSS2
PEX1
PEX10
PEX12
PEX13
PEX14
PEX16
PEX19
PEX2
PEX26
PEX3
PEX5
PEX6
PEX7
PGK1
PGM1
PHF6
PHGDH
PIGA
PIGL
PIGV
PLA2G6
PLCB1
PLP1
PMM2
PNKD
PNKP
PNPO
POLG
POMGNT1
POMT1
POMT2
PPOX
PPT1
PQBP1
PRICKLE1
PRICKLE2
PROC
PRODH
PRRT2
PSAP
PSAT1
PTCH1
PTPN11
PTPN22
PUS1
QDPR
RAB39B
RAB3GAP1
RAF1
RANBP2
RARS2
RBFOX1
RBFOX2
RBFOX3
RELN
RFT1
RNASEH2A
RNASEH2B
RNASEH2C
ROGDI
RPGRIP1L
RPIA
RTN4R
RYR1
RYR3
SAMHD1
SCARB2
SCN1A
SCN1B
SCN2A
SCN4A
SCN8A
SCN9A
SCO2
SDHA
SERPINI1
SETBP1
SGCE
SGSH
SHANK3
SHH
SHOC2
SIX3
SLC13A5
SLC16A2
SLC17A5
SLC19A3
SLC1A3
SLC20A2
SLC25A15
SLC25A19
SLC25A22
SLC26A4
SLC2A1
SLC35A1
SLC35A2
SLC35C1
SLC46A1
SLC6A8
SLC9A6
SLC9A9
SMC1A
SMPD1
SMS
SNIP1
SNRPN
SOBP
SOS1
SPAST
SPTAN1
SPTLC2
SRD5A3
SRPX2
ST3GAL2
ST3GAL5
STRADA
STS
STXBP1
SUCLA2
SUMF1
SUOX
SURF1
SYN1
SYN2
SYNGAP1
SYNJ1
SYP
SZT2
TACO1
TBC1D24
TBP
TBX1
TCF4
TMEM165
TMEM216
TMEM67
TMEM70
TNK2
TPP1
TREM2
TREX1
TRPM6
TSC1
TSC2
TSEN2
TSEN34
TSEN54
TUBA1A
TUBGCP6
TUSC3
TYROBP
UBE3A
VPS13A
VPS13B
VRK1
VRK2
WDR45
XK
ZDHHC15
ZEB2
ZFYVE26
ZNF41
